# Supplementary material for: Multidrug-Resistant Methicillin-Resistant Coagulase-Negative Staphylococci in Healthy Poultry Slaughtered for Human Consumption
Source: Antibiotics (Basel). 2022 Mar 9;11(3):365. doi: 10.3390/antibiotics11030365 (PMC8944763; doi:10.3390/antibiotics11030365)
Supplement: Supplementary file 1 [file antibiotics-11-00365-s001.zip]

Archive with 1 entries (1 files):
- antibiotics-1580876-supplementary.pdf
